# Supplementary material for: Integrative Pathogenicity Assay and Operational Taxonomy-Based Detection of New Forma Specialis of Fusarium oxysporum Causing Datepalm Wilt
Source: Plants (Basel). 2022 Oct 8;11(19):2643. doi: 10.3390/plants11192643 (PMC9571862; doi:10.3390/plants11192643)
Supplement: Supplementary file 1 [file plants-11-02643-s001.zip]

Archive with 3 entries (3 files):
- Supplementary Table S1.pdf
- Supplementary Table S2.pdf
- Supplementray Table S3.pdf
